# Supplementary material for: Glycerol Monocaprylate Modulates Gut Microbiota and Increases Short-Chain Fatty Acids Production without Adverse Effects on Metabolism and Inflammation
Source: Nutrients. 2021 Apr 23;13(5):1427. doi: 10.3390/nu13051427 (PMC8147114; doi:10.3390/nu13051427)
Supplement: Supplementary file 1 [file nutrients-13-01427-s001.zip]

Archive with 1 entries (1 files):
- nutrients-1152147-supplementary.pdf
